# Supplementary material for: A cross-country analysis of macroeconomic responses to COVID-19 pandemic using Twitter sentiments
Source: PLoS One. 2022 Aug 24;17(8):e0272208. doi: 10.1371/journal.pone.0272208 (PMC9401163; doi:10.1371/journal.pone.0272208)
Supplement: S1 File — (TXT) [file pone.0272208.s002.txt]

S1 File. Nigeria.csv https://github.com/Zahra1221/Macroeconomic-Response-to-COVID-19 
